# Supplementary material for: Coupled small molecules target RNA interference and JAK/STAT signaling to reduce Zika virus infection in Aedes aegypti
Source: PLoS Pathog. 2022 Apr 4;18(4):e1010411. doi: 10.1371/journal.ppat.1010411 (PMC9017935; doi:10.1371/journal.ppat.1010411)
Supplement: S2 Table — (XLSX) [file ppat.1010411.s002.xlsx]

## Sheet: Sheet1
Compare row means (overall drug effect)
Number of families	1
Number of comparisons per family	6
Alpha	0.05
Uncorrected Fisher's LSD	Mean Diff.	95.00% CI of diff.	Below threshold?	Summary	Individual P Value
siCt vs. siAGO2	-64961	-123257 to -6666	Yes	*	0.0291
siCt vs. siVir-1	-143391	-201687 to -85095	Yes	****	<0.0001
siCt vs. siCombined	-198649	-256945 to -140354	Yes	****	<0.0001
siAGO2 vs. siVir-1	-78430	-136725 to -20134	Yes	**	0.0086
siAGO2 vs. siCombined	-133688	-191984 to -75392	Yes	****	<0.0001
siVir-1 vs. siCombined	-55258	-113554 to 3037	No	ns	0.0631

## Sheet: Sheet2
Within each column, compare rows (pairwise comparisons among all treatment types)
Number of families	4
Number of comparisons per family	6
Alpha	0.05
Uncorrected Fisher's LSD	Mean Diff.	95.00% CI of diff.	Below threshold?	Summary	Individual P Value
vehicle
siCt vs. siAGO2	-40726	-157317 to 75865	No	ns	0.4922
siCt vs. siVir-1	-134941	-251532 to -18349	Yes	*	0.0235
siCt vs. siCombined	-341330	-457921 to -224738	Yes	****	<0.0001
siAGO2 vs. siVir-1	-94215	-210806 to 22377	No	ns	0.1128
siAGO2 vs. siCombined	-300604	-417195 to -184012	Yes	****	<0.0001
siVir-1 vs. siCombined	-206389	-322980 to -89798	Yes	***	0.0006
DMAQ-B1
siCt vs. siAGO2	-58825	-175416 to 57766	No	ns	0.3214
siCt vs. siVir-1	-106486	-223077 to 10105	No	ns	0.0733
siCt vs. siCombined	-174205	-290796 to -57613	Yes	**	0.0035
siAGO2 vs. siVir-1	-47661	-164252 to 68930	No	ns	0.4216
siAGO2 vs. siCombined	-115380	-231971 to 1212	No	ns	0.0524
siVir-1 vs. siCombined	-67719	-184310 to 48873	No	ns	0.2538
AKT inhib
siCt vs. siAGO2	-81667	-198258 to 34924	No	ns	0.169
siCt vs. siVir-1	-150756	-267347 to -34165	Yes	*	0.0115
siCt vs. siCombined	-107756	-224347 to 8835	No	ns	0.0699
siAGO2 vs. siVir-1	-69089	-185680 to 47502	No	ns	0.2444
siAGO2 vs. siCombined	-26089	-142680 to 90502	No	ns	0.6599
siVir-1 vs. siCombined	43000	-73591 to 159591	No	ns	0.4684
combined Drugs
siCt vs. siAGO2	-78628	-195219 to 37964	No	ns	0.1854
siCt vs. siVir-1	-181381	-297973 to -64790	Yes	**	0.0024
siCt vs. siCombined	-171307	-287899 to -54716	Yes	**	0.0041
siAGO2 vs. siVir-1	-102754	-219345 to 13838	No	ns	0.0839
siAGO2 vs. siCombined	-92680	-209271 to 23912	No	ns	0.1188
siVir-1 vs. siCombined	10074	-106517 to 126665	No	ns	0.8651
